# Supplementary material for: Is there a difference in rhythm outcome between patients undergoing first line versus second line paroxysmal atrial fibrillation ablation?
Source: PLoS One. 2018 Dec 7;13(12):e0208994. doi: 10.1371/journal.pone.0208994 (PMC6285381; doi:10.1371/journal.pone.0208994)
Supplement: S1 Dataset — (XLSX) [file pone.0208994.s001.xlsx]

## Sheet: Tabelle1
ID	DAP	fluoro_time (s)	RF_time	duration (h)	duration (min)	age	sex (0=male, 1=female)	size	weight	BMI	HT	strctHD	CAD	HFREF	HCM	LVH	DM2	stroke	vasc	CHADS	CHADSvasc	HASBLED	adip	LVEDD	EF	Lvsize	Lvhypertrophy	septum_dia	LAaptrans	LAaplong	LAparast	Lasize	Rasize	AAD1 (0=propafenon, 1=flec)	AAD2 (0=biso, 1=nebi, 2=carve, 3=meto, 4=sota)	AAD3 (0=amio, 1=drone)	AAD4 (0=verapamil)	sumAADs	first_line	Flutter	duration(months)	NT-proBNP	eGFR	Creatinine	FU1_recurrence	FU2_recurrence	FU3_recurrence	FU4_recurrence	FU5_recurrence
1						53	0	169	90	31.5115	1	0	0	0	0	0	0	0	0	1	1	2	1		65	1	0		47	47	50					1		1	0	0	60	127	75.28	1.03	0	0	1
2	164.97	82				69	1	181	68	20.7564	0	0	0	0	0	0	0	0	0	0	1	2	0	44	65	0	0	12			37	0	0						1	0	30	276	68.18	0.83	1	0	0	0	0
3	972.61	2754	4042	3.58333	215	40	0	183	82	24.4857	0	0	0	0	0	0	0	0	0	0	0	1	0		65	0	0			51	35	1	1		0				1	0	180	26	68.11	1.18	0	0	0	0
4	2726.52	3123		3.9	234	56	0	185	108	31.5559	1	0	0	0	0	0	0	0	0	1	1	2	1		65	0	2			61	47	2	1	0				1	0	0	240				0	0	0	0
5	870.4	2748	3333	3.15	189	64	0	176	89	28.7319	1	0	0	0	0	1	0	0	1	1	2	2	0		75	0	2			63	52	2	2.5	0	0	1		2	0	0	24	461	94.32	0.82	0	1	1	1
6	706.24	3230	3666	2.81667	169	39	0	175	87	28.4082	0	0	0	0	0	0	0	0	1	0	1	1	0						42	51	44			0				1	0	0		260	96.29	0.88	0	0	0	0	0
7	1630.9	4850	5198	3.55	213	49	0	187	100	28.5968	1	0	0	0	0	1	0	0	1	1	2	2	0	54	65	0	1	12		50	50	0	1		0				1	0	36		85.08	0.99	1	0	1
8	378.92	3638	3174	3.93333	236	72	1	155	58	24.1415	1	0	0	0	0	0	1	0	1	2	4	3	0						41	54	34	1		0	0			1	0	0	36	216	100.07	0.59	0	0	0	1	1
9						64	1	170	62	21.4533	1	0	0	0	0	0	0	0	0	1	2	3	0	44	65	0	0	10		43	40	0	0	0	0			1	0	0	36	214	46.48	1.17	0	0	0	0
10	926.66	3281				67	0	159	82	32.4354	1	0	0	0	0	1	0	0	1	1	2	4	1		65	0	1				40	0	0		0	0		1	0	0	108	260	65.78	0.86	0	0	0
11	594.65	3717				44	0	189	102	28.5546	1	0	0	0	0	0	0	0	1	1	2	2	0		65	0	0			54	41	0	0		0				1	0	3	60	72.45	1.1	1	1	1	0	1
12	552.89	3466				62	1	166	77	27.9431	1	0	0	0	0	0	0	0	0	1	2	2	0	49	75	0	0	9		57	51	1.5	2		0				1	0	66		75.78	0.83	0	0	0	0
13	604.11	3389				53	0	187	96	27.4529	1	0	0	0	0	1	0	0	0	1	1	2	0		65	0	1		44	56	46	2		0	0			1	0	0	61	55	98.51	0.87	1	0	0	1
14	1226.16	3568		3.71667	223	55	0	180	105	32.4074	1	0	0	0	0	0	0	0	1	1	2	1	1		65	0	0			57	37	0	0		0	0		1	0	1	168	51	81.12	1.03	0	1
15	328.95	2692		3.56667	214	49	0	198	103	26.2728	1	0	0	0	0	1	0	0	1	1	2	2	0	54	55	0	2		43	53		1	0	0				1	0	0	204		81.44	1.06	0	1
16	1717.76	4324				64	0	183	103	30.7564	1	0	0	0	0	1	1	0	1	2	3	2	1		65	0	1		34	50	43	1			1				1	0	72		78.2	1.01	0	0	0	0	0
17	602.96	3234				66	0	160	80	31.25	1	0	0	0	0	0	1	0	0	2	2	3	1		65				44	60	50	1		0	0			1	0	1	36	233	64.57	1.17	0	0
18	528.35	3042				62	0	170	76	26.2976	1	0	0	0	0	0	0	0	0	1	1	2	0		65	0	0		41	52	39	0			0				1	0	121		62.97	1.22	1	0	0	0
19	709.6	4627		5.9	354	47	0	170	89	30.7958	1	0	0	0	0	1	0	0	1	1	2	3	1		65	0	1		67	49		2.5	2		0	0		1	0	0	126	537	53.85	1.51	0	0	0
20	631.89	3279		3.53333	212	42	0	173	83	27.7323	1	0	0	0	0	1	0	0	0	1	1	1	0	53	66	0	1	12		58		1.5	1		1				1	0	315	189	64.49	1.34	0	0	0
21				2.56667	154	52	1	169	69	24.1588	0	0	0	0	0	0	0	0	1	0	2	1	0	39	80	0	0			52	35	1	0		1			1	0	0	25	259	96.51	0.72	1	1
22	198.02	2700	3454	2.71667	163	46	0	202	98	24.0173	0	0	0	0	0	0	0	0	0	0	0	1	0		60	0	0		44	54	38				0				1	0	55	445	97.62	0.93	0	0	0	1
23	244.63	3147	2273	3.15	189	37	0	170	83	28.7197	0	0	0	0	0	0	0	0	0	0	0	0	0								43				0				1	0	40		111.17	0.85	0	0	0	0
24	237.39	3326	2297	1.96667	118	55	0	177	70	22.3435	1	0	0	0	0	1	0	0	1	1	2	2	0	44	65	0	1	12		41	42	0	0						1	0	24		85.05	0.99	0	0
25	340.24	3758	3722	3.6	216	41	1	168	65	23.03	1	0	0	0	0	0	0	0	0	1	2	2	0	41	66	0	0	9		54	41	1	1	0	0	1		2	0	1	31	67	93.08	0.79	1
26			1929	6.31667	379	61	0	183	95	28.3675	1	0	1	0	0	1	1	1	0	4	4	3	0	54	62	0	1			51	46	1	1		0	0		1	0	0	1	321	89.21	0.92	0
27	72.36	1925	1856	1.98333	119	40	0	176	64	20.6612	1	0	0	0	0	0	0	0	0	1	1	2	0	46	70	0	0	11		39	36	0	0	0				1	0	0	168	77	109.5	0.84	1	0	0	1
28	127.89	2213	2234	2.15	129	42	0	183	84	25.0829	0	0	0	0	0	0	0	0	0	0	0	0	0		65	0			31	48	43	1	1	0	0			1	0	0	12	37	102.88	0.91	0	0	0
29	634.77	4523	3839	4.01667	241	38	0	193	108	28.9941	1	0	0	0	0	0	0	0	0	1	1	1	0		65	0	0			40		0	0		0				1	1	6	24	90.29	1.04	0	0
30	590.15	3596	2216	2.45	147	41	0	180	82	25.3086	1	0	0	0	0	0	0	0	0	1	1	1	0		70	0	0		38	59	41	1	1		0				1	1	48	161	82.43	1.1	1
31	176.8	3085	2415	3.1	186	69	1	172	69	23.3234	1	0	0	0	0	1	0	0	0	1	2	3	0		65	0	1	11	35	50	40	0			0				1	0	17	254	81.22	0.75	0	0	0
32	185.26	2630	2261	2.65	159	72	1	167	76	27.2509	1	0	0	0	0	1	0	0	0	1	2	3	0	49	60	0	1			63	30	4	4		0				1	0	36	180	75.88	0.78	0	1	1
33	143.56	2027	1628	1.58333	95	63	1	164	77	28.6288	1	0	0	0	0	0	0	0	1	1	3	2	0		60	0	0		37	49	41	1	1		0				1	0	12	241	72.77	0.85	0
34	217.26	2678	1804	2.63333	158	45	0	190	114	31.5789	1	0	1	0	0	0	0	0	1	1	2	2	1		60	0	0			56		1.5	1		0				1	0	185	144	82.07	1.08	0	0
35	217.26	2678	1804	2.63333	158	45	0	190	114	31.5789	1	0	1	0	0	0	0	0	1	1	2	2	1		60	0	0			56		1.5	1		0				1	0	185	144	82.07	1.08	1	0	1
36				3.08333	185	25	0	186	84	24.2803	0	0	0	0	0	0	0	0	0	0	0	1	0		70	0	1			38		0	0	1	1			1	0	0	31		112.05	0.94	1
37						52	0	193	97	26.041	1	1	1	0	0	1	0	0	1	1	2	2	0		50	0	2.5	15		53	59	1	1	1	0			1	0	1	48	439	102.85	0.79	1	1
38	380.64	3306	3137	4.36667	262	59	1	165	92	33.7925	1	0	0	0	0	1	0	0	0	1	2	2	1			0	1		41	54	46	4		0	1	0		2	0	1	61	264	78.49	0.82	0	0
39	302.68	2341	2522	2.46667	148	74	0	171	81	27.7008	1	0	0	0	0	0	0	0	1	1	2	3	0		60						45	2	2			0		1	0	0	24	174	46.64	1.46	0	0	0	0
40	423.15	3561	2726	4.58333	275	40	0	180	100	30.8642	1	0	0	0	0	0	0	0	0	1	1	2	1	58	62	0	0	12		62	41	2	2			0		1	0	1	107	28	78.67	1.15	0	0
41	207.68	2324	2097	3.26667	196	65	0	175	72	23.5102	1	0	0	0	0	0	0	0	1	1	2	3	0	41	65	0	0	12		49	38	0	0			1		1	0	0	146	63	70.46	1.09	0	0	1
42	291.61	2637	2590	3.18333	191	29	0	179	148	46.1908	1	1	0	0	0	1	0	0	1	1	2	2	1		65	0	1		35	46	37	0	0	0				1	0	0	14		115.96	0.88	0	0
43	231.15	2260	1496	2.26667	136	64	1	165	82	30.1194	1	1	0	0	0	1	0	0	1	1	3	2	1	49	66	0	2.5	8		53	44	1	0		3	0		1	0	0	41	881	80.35	0.78	0	0	1
44						72	1	170	62	21.4533	1	1	0	0	0	0	0	0	1	1	3	3	0	50	60	0	0		47	50		0	1		2	0		1	0	0	12	522	72.42	0.81	0	1
45	289.87	1938	2923	2.55	153	54	0	179	89	27.7769	1	0	0	0	0	0	0	0	0	1	1	2	0		65	0	0		44	48	46	1	1	0	0			1	0	0	4	1396	86.92	0.98	0
46	391.19	1308	2379	3.43333	206	63	0	177	110	35.1112	1	1	0	0	0	1	0	0	1	1	2	2	1		60		1	12	41	65	45	2	2	0	0	1		2	0	0	120	67	82.47	0.97	0	0
47			2213	4.26667	256	31	0	179	73	22.7833	0	0	0	0	0	0	0	0	1	0	1	0	0		70	0	0				40	0	0						1	0	84	10	90.83	1.08	0
48			1771	2.75	165	33	0	167	65	23.3067	0	0	0	0	0	0	0	0	1	0	1	0	0		65	0						1			0				1	0	26	4	114.31	0.84	0	0
49	459.49	2827	2575	3.45	207	42	0	177	98	31.2809	0	1	1	0	0	0	0	0	1	0	1	1	1		65	0	0				38	0	0		0				1	0	25		92.02	1	0	0	1
50	558.04	2402	2295	2.43333	146	58	0	181	95	28.9979	1	1	0	0	0	1	0	0	0	1	1	3	0		65		1		53	61	45	1	1		1	0		1	0	1	4	212	47.23	1.58	0	0
51	1134.15	2270	3415	2.63333	158	52	0	183	103	30.7564	1	1	0	1	0	1	0	0	0	2	2	3	1	54	23	0	1	11		70	59	3	2.5		0	0		1	0	1	7	518	44.98	1.71	0	0
52	101.66	764	2070	2.61667	157	35	0	183	98	29.2633	0	0	0	0	0	0	0	0	0	0	0	0	0	58	61	0	0	11		51	46	0	0						1	0	90	27	92.18	1.04	0	1
53	66.27	1197	2144	2.4	144	76	1	160	58	22.6562	0	0	0	0	0	0	0	0	0	1	3	2	0	0							40				0				1	0	36		49.95	1.08	0	0
54	251.88	1082	2406	2.7	162	51	0	184	98	28.9461	1	0	0	0	0	0	0	0	0	1	1	2	0		65	0	0		38	61	47	2		0	0			1	0	0	48	136	63.67	1.29	1
55	146.18	1797	2512	3.06667	184	59	0	180	88	27.1605	0	0	0	0	0	0	0	0	1	0	1	0	0		65	0	0		30	53	41	1	1		0				1	0	24		82.69	0.99	0	0	1	1
56	90.05	1058	1887	1.93333	116	72	1	170	81	28.0277	1	0	0	0	0	0	0	0	1	1	3	2	0											1	0	0		2	0	0	25	607	56.95	0.99	0	0
57	193.51	2061	3283	2.86667	172	56	0	176	82	26.4721	0	0	0	0	0	0	0	0	0	0	0	0	0	57	58	0			44	47		1	1		0				1	1	151	133	87.71	0.96	0	0
58	162.47	1627	2927	2.93333	176	59	0	180	93	28.7037	1	0	0	0	0	0	0	0	1	1	2	1	0		65	0			33	44	42	1		0	2			1	0	0	183	869	90.22	0.92	0	0
59	246.57	1308	2503	3.05	183	47	0	176	86	27.7634	0	0	0	0	0	0	0	0	0	0	0	0	0		65	0													1	0	11	33	85.02	1.04	0	0
60			2131	2.48333	149	49	0	183	82	24.4857	0	0	0	0	0	1	0	0	0	0	0	1	0		55	0	1	12		45	31	0	0	0	0			1	0	0	36	35	99.61	0.9	0	0
61	211.87	1945	1784	2.35	141	53	0	196	105	27.3324	1	1	0	1	0	1	0	0	0	2	2	3	0	42	50	0	1.5	14		66	52	2.5	1.5		0	0		1	0	0	180	132	54.26	1.45	0
62	501.58	2043	2125	3.58333	215	47	0	178	95	29.9836	0	0	0	0	0	0	0	0	0	0	0	1	0		65	0	0		35	51	41	1	0	0				1	0	0	36	41	73.74	1.17	0
63	182.19	1392	2462	2.3	138	64	0	188	76	21.5029	1	0	0	0	0	0	0	0	0	1	1	1	0		65	0	0					0	0		0				1	0	60	373	76.19	1.03	0	1	1
64	234.9	2273	3698	2.76667	166	67	1	175	82	26.7755	0	0	0	0	0	0	0	0	0	0	1	2	0		61	0	0		30	49	34	0	0		1				1	1	99	980	62.7	0.94	0
65	211.44	2349	2248	2.13333	128	71	1	176	69	22.2753	0	1	1	0	0	0	0	0	1	0	2	1	0		60	0	0			52		1	1		0				1	0	58	370	78.69	0.76	1	1
66	327.86	2379	2970	2.33333	140	50	0	175	100	32.6531	1	0	0	0	0	0	0	0	0	1	1	1	1		65	0	0			53		1	1		0				1	1	8	91	70.02	1.2	0	0
67	173.32	2020	2335	1.85	111	70	1	168	86	30.4705	1	0	0	0	0	0	1	0	1	2	4	4	1		65	0			39	57	44	1		0	0			1	0	0	85	286	50.82	1.1	0
68	300.68	1980	2628	2.05	123	48	0	190	112	31.0249	0	0	0	0	0	0	0	0	0	0	0	0	1	61	71	0	0	9		57		1.5	1.5						1	0	12	214	80.52	1.08	0
69	257.55	2518	3233	2.41667	145	53	0	180	76	23.4568	0	0	0	0	0	0	0	0	0	0	0	1	0	53	58	0	0	13		53	40	1	1.5	0	0			1	0	1	48	54	75.8	1.1	0
70	52.23	944	2382	1.88333	113	65	1	160	65	25.3906	1	0	0	0	0	0	0	0	1	1	3	3	0	50	60	0	0	12		45	41	0	0				0		1	0	84	56	86.53	0.73	0	0	0
71	110.35	1476		2.91666	175	71	1	164	71	26.398	1	0	0	0	0	0	0	0	0	1	3	3	0											0				1	0	0	120	272	89.59	0.65	0	0
72	273.42	2335	2951	2.06667	124	57	0	176	83	26.7949	1	1	1	0	0	1	0	0	0	1	1	2	0	49	65	0	1.5	16		55		1.5	1.5						1	1		648	63.7	1.24	0
73	321.42	2668	3543	3.93333	236	65	1	168	75	26.5731	0	0	0	0	0	0	0	0	0	0	1	2	0		65	0			44	47	39	0			1				1	1	36		70.66	0.86	0
74	187.58	2397	3573	2.51667	151	55	0	178	88	27.7743	0	0	0	0	0	0	0	0	0	0	0	0	0	50	62	0	0	13		45	39	0	0		0				1	0	23	235	57.12	1.38	1
75	232.4	1706	2305	2.03333	122	68	0	177	111	35.4304	1	0	0	0	0	0	0	0	0	1	1	3	1		65	0			36	50	42	4			0	0		1	0	0	168	69	69.98	1.08	1
76	39.64	1058	2673	2.08333	125	53	1	171	57	19.4932	0	0	0	0	0	1	0	0	0	0	1	1	0	36	72	0	1	14		46		0	0	0	0			1	0	0	76	383	76.13	0.87	1	0
77	365.7	2491	3642	4.68333	281	54	1	160	85	33.2031	0	0	0	0	0	0	0	1	0	2	3	2	1		60	0	0	11		50		0	0		0	1		1	0	1	14	1300	80.05	0.83	1	1	1
78	824.63	1097	2133	1.51667	91	45	0	177	103	32.8769	0	1	1	0	0	0	0	0	1	0	1	1	1		65	0			37	52	48	4		0	1	0		2	0	0	13		98.57	0.93	0	1
79			3045	3.23333	194	66	0	186	98	28.327	0	0	0	0	0	0	0	1	0	2	2	2	0		65	0	0	10		45		0	0						1	1	14	111	88.73	0.89	0	0
80	248.75	1738	2099	2.06667	124	59	1	164	65	24.1672	1	0	0	0	0	1	0	1	0	3	4	3	0	53	60	0	1.5	5		58		1.5	1.5		0				1	0	48	1153	68.14	0.92	0
81	205.51	1872	2050	2.11667	127	54	0	170	65	22.4913	0	1	0	0	0	0	0	0	0	0	0	0	0		65	0	0		39	49	32	0	0	0	0	0		2	0	1	4	69	59.55	1.34	0
82	239.01	1810	2521	2.15	129	48	0	176	82	26.4721	0	0	1	0	0	0	0	0	1	0	1	0	0	54	63	0	0	11	40	53		0	0			0		1	0	1	6	64	70.96	1.2	0	0	0
83	261.15	1551	1968	1.51667	91	49	0	184	107	31.6044	1	0	0	0	0	0	1	0	0	2	2	2	1		65	0	0	13		56		1	1	0	1				1	0	30		96.67	0.92	1
84	41.8	1189	2432	1.88333	113	47	1	167	59	21.1553	0	0	1	0	0	0	0	0	0	0	1	1	0		70										0				1	0	24	513	97.96	0.73	1
85	191.95	1588	2440	2.8	168	70	1	171	85	29.0688	0	0	0	0	0	0	0	0	0	0	1	2	0	43	65	0	0	15		50	46	0	0	0	0				1	1	294	176	48.57	1.14	0
86	416.12	3573		7.2666	435.996	67	0	182	87	26.2649	1	0	0	0	0	1	1	0	0	2	3	3	0	54	65	0	2		51	52		1	0			0		1	0	1		232	88.14	0.89	0	1
87	176.68	1647	1953	1.51667	91	46	0	182	104	31.3972	0	0	0	0	0	0	0	0	0	0	0	1	1	50	67	0	0	14		49	42	0	1	1	0			1	0	0	26	144	85.62	1.04	0
88	142.03	1254	2097	1.53333	92	57	0	183	90	26.8745	1	0	1	0	0	1	1	0	1	2	3	2	0		65	0	1.5					1	1		0			1	0	0	5	31	99.12	0.8	0	0
89	386.12	1479	2634	3.06667	184	61	0	172	105	35.4922	1	0	0	0	0	0	0	0	1	1	2	2	1	45	55	0	0	14		56		1.5	1.5	0	0			1	0	1	27	199	76.95	1.04	0
90	110.21	864	1923	2.21667	133	70	0			#DIV/0!	1	0	0	0	0	0	0	0	0	1	1	3	#DIV/0!	54	60			14		59	46	2	1		0	1		1	0	0	36		48.7	1.44	0
91	113.13	1159	2374	2.35	141	69	0	173	75	25.0593	0	1	1	0	0	1	0	0	1	0	1	2	0	52	62	0	2	15		47	42	0	0		0				1	0	12	1689	87.98	0.86	0	0
92	108.91	1645	1677	3.25	195	33	0	183	76	22.694	0	0	0	0	0	0	0	0	0	0	0	0	0	55	58	0	0	8		45		0	1						1	0	36	45	108.43	0.92	0
93	119.69	1233	1629	2.38333	143	68	1	160	79	30.8594	1	0	1	0	0	0	0	0	1	1	3	3	1	50	60	0	0	6	49			0	1		1				1	0	36		72.51	0.83	0
94	211.97	1573	2301	3.23333	194	65	0	184	85	25.1063	1	0	0	0	0	0	0	0	1	1	2	3	0	52	60	0	0				48				0				1	0		839	77.44	1.01	0
95	321.66	1141	1825	2.33333	140	64	0	174	88	29.0659	1	0	0	0	0	1	0	0	0	1	1	1	0		65	0	1.5			54		1	0						1	0	60		60.85	1.24	0
96	177.8	1783	531	2.53333	152	67	0	175	73	23.8367	1	0	0	0	0	0	0	0	1	1	2	3	0		69	0	0			60		2	1.5		0	0		1	0	1	265	83	83.25	0.94	1
97	149	1197	598	1.73333	104	61	1	158	61	24.4352	1	0	0	0	0	0	0	0	1	1	3	2	0		65	0	0			44	42	0	0		0	1		1	0	0	72	368	99.23	0.58	1
98	263.27	1823	2180	3.31667	199	60	0	178	88	27.7743	0	0	0	0	0	0	0	0	0	0	0	1	0	50	74	0	0	12		43	43	0	0		0			1	0	0	12		86.07	0.95	0	0
99	142.19	1254	1943	1.98333	119	58	0	178	88	27.7743	1	1	1	0	0	0	0	0	1	1	2	1	0	39	61	0	0	11		57	47	1	1			0		1	0	0			64.8	1.22	0
100	138.29	1184	2081	3.35	201	60	0	178	85	26.8274	1	0	0	0	0	1	0	0	0	1	1	2	0	56	70	0	1.5	12		53	50	1	1		0	0		1	0	0	9		85.23	0.96	1
101	241.5	1998	1967	2.08333	125	61	1	164	65	24.1672	1	0	0	0	0	0	0	0	0	1	2	2	0			0	0			43		0	0		1				1	1	48	80	70.94	0.88	1
102	310.9	1946	1803	2.35	141	48	0	183	102	30.4578	1	0	0	0	0	0	0	0	1	1	2	1	1	51	62	0	0	14		42	49	1	1		1				1	0	72	54	89.15	0.99	0
103	473.33	1307	2160	3.23333	194	49	0	191	91	24.9445	1	0	0	0	0	1	0	0	0	1	1	1	0	51	59	0	1	13		52		1	1.5		1				1	0		139	74.78	1.14	0
104			1759	2.55	153	56	0	162	72	27.4348	0	0	0	0	0	1	0	0	0	0	0	1	0		65	0	2			45	42	0	0						1	1	24	517	97.63	0.84	0	0
105	106.33	1253	1439	2.35	141	61	1	173	70	23.3887	0	0	0	0	0	0	0	0	1	0	2	0	0	49	63	0	0	11		44	39	0	0		1				1	0	96	365	69.43	0.86	0
106			1598	3.45	207	45	0	176	82	26.4721	0	0	0	0	0	0	0	0	0	0	0	0	0	54	73	0	0			34		0	0	0	0			1	0	0	12	12	90.04	1	0
107			1818	2	120	31	0	175	80	26.1224	0	0	0	0	0	0	0	0	0	0	0	0	0	55	65	0	0	10		49		0	1	0				1	0	0	18		117.91	0.81	0
108			1527	2.16667	130	75	0	178	81	25.565	1	0	0	1	0	0	0	0	0	2	2	3	0		48	0	0			40	43	0	0		1	0		1	0	0	20	2671	41.97	1.58	1
109	357.43	1392	2917	2.4	144	61	0	178	118	37.2428	0	0	0	0	0	0	0	0	0	0	0	2	1							45					1	0		1	0	1	48	2187	71.21	1.11	0
110	138.19	1507	2099	2.63333	158	75	1	163	60	22.5827	0	0	0	0	0	0	0	0	0	0	1	2	0					im 5 kammerblick:	45	52					0	0		1	0	1	36	1006	59.27	0.94	0
111			1675	2.38333	143	61	0	177	79	25.2163	0	0	0	0	0	1	0	0	0	0	0	1	0	52	68	0	1.5	12		55		1.5	1						1	0	98	52	93.07	0.84	0
112			2081	1.96667	118	25	0	183	90	26.8745	0	0	0	0	0	0	0	0	0	0	0	0	0								39				0				1	0	2		118.7	0.89	0
113			2315	2.9	174	56	0	180	90	27.7778	1	0	0	0	0	0	0	0	0	1	1	3	0												0				1	0			62.09	1.28	0
114			2375	2.51667	151	57	0	176	74	23.8895	0	0	0	0	0	0	0	0	0	0	0	1	0		70	0	0		43	57	49			0				1	0	1	240	284	81.69	1.01	0
115	50.1	490	418	0.533333	32	57	1				1	0	0	0	0	0	0	0	0	1	2	1	#DIV/0!											1	0			1	0	0	72	159	77.38	0.84	0
116			1947	1.73333	104	50	1	180	82	25.3086	0	0	0	0	0	0	0	0	0	0	1	0	0	46	72	0	0	11		49	46	0	0	0	0				1	0	12	184	74.37	0.9	1
117			2464	3.08333	185	35	1	173	59	19.7133	0	0	0	0	0	0	0	0	0	0	1	0	0		70	0	0		45			0	0						1	1	18	39	115.24	0.65	0
118	86.63	881	1782	1.85	111	49	1	178	72	22.7244	0	0	0	0	0	1	0	0	0	0	1	0	0			0	1			54									1	0	60	471	51.52	1.23	0
119	194.34	1127	1473	1.23333	74	73	1	172	88	29.7458	1	0	0	0	0	0	0	0	0	1	2	3	0		65				41	61	46	4	0		0	0		1	0	0	120	1001	64.08	0.89	0
120	261.42	1998	2864	2.81667	169	67	0	183	84	25.0829	0	0	0	0	0	1	0	0	0	0	0	2	0	52	76	0	1	13		54	45	1	1						1	1	48		63.04	1.18	1	1
121	122.17	1119	2107	2.11667	127	50	0	176	80	25.8264	0	0	0	0	0	0	0	0	0	0	0	0	0		65	0			39	49	45	4	4						1	0	56	120	104.64	0.79	1
122			2443	2.05	123	42	0	176	88	28.4091	1	0	0	0	0	1	0	0	0	1	1	1	0	52	73	0	1	19		57	45	1.5	1.5		0				1	0	120	72	104.84	0.9	0	0
123	328.03	1448	1901	2.35	141	68	1	163	58	21.83	1	0	0	0	0	0	0	0	0	1	2	3	0	38	69	0	0	10			36	0	0		0				1	0	22	81	90.78	0.66	1
124			1994	2.05	123	58	1	170	63	21.7993	0	0	0	0	0	1	0	0	0	0	1	0	0		65	0	1					0			0				1	0	24	118	63.67	0.98	0
125						49	1	175	92	30.0408	1	0	0	0	0	0	0	0	0	1	2	2	1	48	57	0	0	12		55		1.5		1				1	0	0	132	373	93.3	0.75	0
126			2378	1.73333	104	48	0	179	93	29.0253	0	0	0	0	0	1	0	0	0	0	0	0	0	52	56	0	1	12		50		0	0		0				1	1	36	33	101.12	0.88	0
127	310.96	1315		1.98333	119	48	0	183	104	31.055	0	1	0	0	0	1	0	0	0	0	0	1	1	54	68	0	1.5	13		50		0	1.5		0				1	0	21	51	64.88	1.29	1
128	397.5	1168	2725	3.31667	199	67	0	180	99	30.5556	1	1	1	0	0	1	0	0	1	1	2	4	1	60	60	0	1.5	15		48		0	0		1	0		1	0	0	57	362	80.19	0.97	0
129	143.61	1210	2367	2.65	159	63	1	159	70	27.6888	0	0	0	0	0	1	0	0	0	0	1	1	0	43	51	0	1	12			41	0	1						1	0	36	576	60.02	1	0
130			1873	1.93333	116	59	0	177	75	23.9395	0	0	0	0	0	0	0	0	0	0	0	1	0	45	65	0	0	13		45		1	2	0	0			1	0	0	36	257	77.98	1.04	0
131	350.16	1751	2342	3.01667	181	49	0	180	107	33.0247	1	0	0	0	0	1	0	0	0	1	1	2	1		65	0	1.5			64		2.5	2.5		1				1	0	3		100.08	0.89	0	0
132			2328	2.15	129	59	0	176	77	24.858	0	0	1	0	0	1	0	0	1	0	1	1	0	55	71	0	1	15	35	53		1	1	0	0	0		2	0	0	60	34	88.33	0.94	1
133						56	0	180	86	26.5432	1	0	0	0	0	1	0	0	0	1	1	1	0	45	62	0	1.5	13		47		0	1	0				1	0	1		56	96.62	0.86	0
134			2550	2.38333	143	73	0	181	78	23.8088	1	0	0	0	0	1	0	0	0	1	1	2	0	44	70	0	1	14		52	51	1	1	0	0			1	0	1	48	228	64.75	1.12	0
135						62	1	163	82	30.863	1	0	0	1	0	0	1	0	0	3	4	3	1	54	42	0	0	14		55	64	1.5	1.5		0				1	0	36	1945	55.54	1.07	0	1
136			1982	2.01667	121	75	0	178	69	21.7776	1	0	0	0	0	1	0	0	0	1	1	3	0	43	74	0	1	14		58	44	2.5	2.5						1	0			47.42	1.43	0
137	293.79	1217	2237	2.28333	137	38	0	186	101	29.1941	0	0	0	0	0	1	0	0	0	0	0	0	0	53	67	0	1	15		54	50	1	1		0				1	0	24	52	106.4	0.91
138			1659	2.21667	133	36	0	186	98	28.327	0	0	0	0	0	0	0	0	0	0	0	1	0	60	72	0	0	9		53	42	1	1.5						1	0	24	41	109.8	0.88	1
139				2.66666	160	67	1	170	48	16.609	0	0	0	0	0	0	0	0	0	0	2	2	0		65	0	0			52	32	1	2						1	0	12		65.44	0.91	0
140			1429	1.05	63	74	1	172	78	26.3656	1	0	0	0	0	0	0	0	0	1	2	2	0	61	60	0	1	11		51	58	1	1.5						1	0		1339	58.58	0.94	0
141			1873	2.58333	155	66	0	187	91	26.023	1	0	0	0	0	0	0	0	0	1	1	3	0	61	69	0	0	13		41	37	0	0		0				1	0	24	74	88.53	0.9	0
142	216.31	1243				57	1	168	91	32.2421	0	0	0	0	0	0	0	0	0	0	1	0	1	65	65	0	0	6		43	29	0	1	0		0		2	0	0	17		65.61	0.96	0
143				8	480	55	0	189	100	27.9947	1	0	0	0	0	0	0	0	0	1	1	1	0			0	0					0.5	1		0	0		1	0	0		44	79.08	1.05	1	0
144	104.87	1443		2.95	177	63	0	189	71	19.8763	0	0	0	0	0	0	0	0	0	0	0	0	0	51	56	0	0	11			31	0	0		0				1	0		126	90.69	0.89	0
145	233.49	2013		2.2	132	58	0	193	86	23.0879	1	0	0	0	0	0	0	0	0	1	1	3	0												0				1	0	103	1672	7.63	7.16	0
146				1.26666	75.9996	25	0	196	110	28.6339	1	0	0	0	0	1	0	0	0	1	1	2	0	68	62	2	1	13		50	34	0.5	0.5						1	0		46	69.78	1.39	0	0
147				2.15	129	78	0	182	72	21.7365	0	0	1	0	0	0	0	0	1	1	3	2	0			0	0			49	40	0	0						1	0	25	211	74.17	0.97	0
148				2.36666	142	37	0	188	110	31.1227	0	0	0	0	0	0	0	0	0	0	0	1	1	59	57	1.5	0.5	13		51	40	1	1			0		1	0	0	5	22	109.78	0.87	0
149				1.93333	116	34	0	183	90	26.8745	1	0	0	0	0	0	0	0	0	1	1	2	0	52	63	0	0			53	40	1	1.5		1				1	0	72	45	111.49	0.89	0
150				4.06666	244	57	0	174	73	24.1115	1	0	0	0	0	0	0	0	0	1	1	1	0	52	60	0	0	11				1	1		0				1	0	12	80	86.95	0.96	0
151				3.98333	239	72	1	172	105	35.4922	1	1	0	0	0	0	0	0	0	1	3	3	1			0	0			48	57	0	0	0				1	0	0	120	304	49.53	1.11	0
152				4.3	258	51	0	194	97	25.7732	0	0	0	0	0	0	0	1	0	2	2	2	0	59	65	1.5	0	11		61	48	2	2.5		4				1	1	120		95.8	0.92	1	1
153						69	0	186	83	23.9912	1	0	1	0	0	0	0	0	1	1	2	3	0	47	60	0	0				44		1		0				1	0	69	808	62.97	1.15	1
[truncated: 14 more columns]
